# Supplementary material for: Roll-to-roll, high-resolution 3D printing of shape-specific particles
Source: Nature. 2024 Mar 13;627(8003):306–12. doi: 10.1038/s41586-024-07061-4 (PMC10937373; doi:10.1038/s41586-024-07061-4)
Supplement: Supplementary file 3 — Source Data Fig. 2 [file 41586_2024_7061_MOESM3_ESM.xlsx]

## Sheet: HDDA HDDMA
Sample Intensity (mJ/cm2)	Average Bridge Thickness (µm)
6.12152	4.85248
6.88671	5.62628
7.6519	4.13916
8.41709	4.29134
9.18229	4.1796
9.94748	4.57067
10.7127	5.1781
11.4779	5.30108
12.243	5.97506
13.0082	6.37407
13.7734	7.2789
14.5386	8.13767
15.3038	9.37465
6.88671	2.12764
8.41709	4.28014
9.18229	4.07631
9.94748	4.53486
10.7127	4.52808
11.4779	4.89283
12.243	4.86066
13.0082	5.20343
13.7734	5.23665
14.5386	5.38809
15.3038	6.61809
6.88671	1.5321
8.0345	4.24922
9.18229	8.92035
10.3301	9.62029
11.4779	7.23221
12.6256	7.06184
13.7734	7.03663
14.9212	8.10743
16.069	8.7468
17.2168	10.3457
18.3646	10.9526
19.5124	10.8432
20.6601	11.9889
21.8079	12.6028
22.9557	13.5254
6.88671	1.93915
8.0345	3.5131
9.18229	5.35596
10.3301	5.52885
11.4779	5.30856
12.6256	5.9444
13.7734	6.70024
14.9212	7.87859
16.069	8.36923
17.2168	9.81051
18.3646	10.6044
19.5124	11.2227
20.6601	12.2564
21.8079	12.7679
22.9557	14.2696
7.6519	3.94978
8.41709	5.38281
9.18229	5.88408
9.94748	6.1091
10.7127	6.50618
11.4779	7.06432
12.243	6.78769
13.0082	7.20839
13.7734	7.85801
14.5386	7.48878
15.3038	8.25951
7.6519	5.68744
9.94748	6.10182
10.7127	6.50344
11.4779	7.19377
12.243	7.69606
13.0082	7.75908
13.7734	9.03068
14.5386	9.17259
15.3038	10.7171
10.7127	1.12299
12.243	5.46395
13.7734	5.21659
15.3038	6.29535
16.8342	7.87661
18.3646	8.47472
19.895	8.32939
21.4253	9.3778
22.9557	11.9645
24.4861	13.0134
26.0165	14.2522
27.5469	15.9615
29.0772	15.5234
30.6076	16.8576
12.243	4.81781
13.7734	5.33297
15.3038	6.95264
16.8342	8.04194
18.3646	8.13301
19.895	9.61694
21.4253	8.70719
22.9557	11.3417
24.4861	12.2719
26.0165	13.1583
27.5469	14.0686
29.0772	15.9458
30.6076	17.3825

## Sheet: PEGDA400
Sample Intensity (mJ/cm2)	Average Bridge Thickness (µm)
11.4779	3.51083
12.243	4.94786
13.0082	5.97129
13.7734	6.80658
14.5386	7.63519
15.3038	8.12734
12.243	3.95389
13.7734	5.40115
15.3038	8.18485
16.8342	9.07501
18.3646	9.47257
19.895	10.7704
21.4253	11.0158
22.9557	12.649
24.4861	12.8037
26.0165	13.0865
27.5469	15.0784
29.0772	15.2651
30.6076	16.7331
12.243	3.37831
13.7734	4.31427
15.3038	6.65836
16.8342	7.18225
18.3646	8.10955
19.895	9.52593
21.4253	10.1075
22.9557	11.6499
24.4861	12.0437
26.0165	12.428
27.5469	13.3789
29.0772	13.7865
30.6076	16.6527

## Sheet: PEGDMA550
Sample Intensity (mJ/cm2)	Average Bridge Thickness (µm)
9.18229	11.9163
13.7734	13.3332
18.3646	13.9235
22.9557	16.6593
27.5469	17.6238
32.138	18.396
36.7291	19.8323
41.3203	19.6555
45.9114	20.688
50.5026	21.324
55.0937	21.84
59.6849	22.016
64.276	22.1985
68.8671	23.4937
73.4583	23.4312
78.0494	23.5825
82.6406	24.2108
87.2317	24.252
91.8229	24.9567
9.18229	8.13775
13.7734	10.94
18.3646	11.9852
22.9557	14.6102
27.5469	16.1445
32.138	16.4683
36.7291	18.1208
41.3203	17.431
45.9114	18.9262
50.5026	19.3985
55.0937	19.785
59.6849	20.1097
64.276	19.6367
68.8671	22.3193
73.4583	22.5497
78.0494	21.1958
82.6406	22.215
87.2317	24.3822
91.8229	25.3172

## Sheet: TMPTA
Sample Intensity (mJ/cm2)	Average Bridge Thickness (µm)
3.82595	19.2717
4.59114	29.9228
5.35633	34.9069
6.12152	45.6516
6.88671	48.6839
7.6519	61.0084
8.41709	67.8286
9.18229	70.239
9.94748	76.6396
10.7127	80.8045
11.4779	87.771
12.243	92.7246
13.0082	95.3884
13.7734	99.9476
14.5386	103.11
15.3038	106.089
3.06076	4.2504
3.82595	19.9902
4.59114	30.0963
5.35633	35.1336
6.12152	46.2909
6.88671	48.7066
7.6519	60.5949
8.41709	67.8659
9.18229	69.9624
9.94748	75.4949
10.7127	78.1385
11.4779	85.4915
12.243	89.8357
13.0082	92.1503
13.7734	97.5808
14.5386	100.573
15.3038	104.225

## Sheet: HDDA Ceramic Mix
Sample Intensity (mJ/cm2)	Average Bridge Thickness (µm)
19.895	7.10354
21.4253	8.4873
24.4861	7.24393
27.5469	8.20015
29.0772	7.1553
30.6076	8.16378
25.2513	6.3221
27.5469	5.96461
29.8424	8.40621
32.138	7.66371
34.4336	11.4049
36.7291	11.3433
39.0247	10.2193
41.3203	10.064
43.6159	11.7323
45.9114	13.1345
22.9557	7.62734
25.2513	5.05905
27.5469	5.14782
29.8424	5.95936
32.138	6.79516
34.4336	7.84673
36.7291	9.49456
39.0247	9.59085
41.3203	10.9887
43.6159	10.7943
45.9114	12.0857
24.4861	4.32365
30.6076	6.68923
33.6684	9.3156
36.7291	9.14326
39.7899	8.64686
42.8507	10.2175
45.9114	12.4192
48.9722	14.9749
52.033	14.6179
55.0937	15.638
58.1545	16.4705
61.2152	16.8565
27.5469	5.66771
30.6076	5.67325
33.6684	8.38845
36.7291	8.48324
39.7899	8.49763
42.8507	10.9476
45.9114	12.7675
48.9722	13.8639
52.033	13.9304
55.0937	13.7331
58.1545	14.6594
61.2152	14.5212

## Sheet: PR48 Clear
Sample Intensity (mJ/cm2)	Average Bridge Thickness (µm)
15.3038	11.4142
16.8342	20.1112
18.3646	23.4804
19.895	30.4034
21.4253	33.9596
22.9557	39.2439
26.0165	46.4429
27.5469	51.0633
29.0772	53.3226
30.6076	55.2396
15.3038	8.60564
16.8342	13.4215
18.3646	15.8701
19.895	22.4477
21.4253	24.8286
22.9557	31.8285
24.4861	35.7152
26.0165	37.6093
27.5469	41.7093
29.0772	43.6342
30.6076	46.7432
16.069	4.738
18.3646	11.4031
20.6601	14.4285
22.9557	24.9399
25.2513	32.2361
27.5469	35.5456
29.8424	41.2421
32.138	42.006
34.4336	48.118
36.7291	50.8797
39.0247	53.2121
41.3203	56.6778
43.6159	57.3475
45.9114	58.4502
16.069	3.58873
18.3646	11.8292
20.6601	14.4647
22.9557	27.7774
25.2513	35.3812
27.5469	37.5641
29.8424	43.6767
32.138	46.2923
34.4336	52.4002
36.7291	55.7303
39.0247	56.5476
41.3203	60.7719
43.6159	62.7106
45.9114	65.0462

## Sheet: KeySplint Hard
Sample Intensity (mJ/cm2)	Average Bridge Thickness (µm)
4.59114	6.7846
6.12152	13.2311
7.6519	33.4845
9.18229	54.1031
10.7127	65.057
12.243	86.9409
13.7734	93.7786
15.3038	122.2
6.12152	13.4797
7.6519	56.6652
9.18229	64.6679
10.7127	56.1231
12.243	75.5846
13.7734	83.5454
15.3038	105.532
