# Supplementary material for: Roll-to-roll, high-resolution 3D printing of shape-specific particles
Source: Nature. 2024 Mar 13;627(8003):306–12. doi: 10.1038/s41586-024-07061-4 (PMC10937373; doi:10.1038/s41586-024-07061-4)
Supplement: Supplementary file 4 — Source Data Extended Data Fig. 3 [file 41586_2024_7061_MOESM4_ESM.xlsx]

## Sheet: Panel a
Temp (˚C)	Normalized Weight (%)	dW/dT (%/˚C)
23.67	99.999
23.68	99.992
23.74	99.985
24.38	99.982
25.13	99.974
25.99	99.967
26.8	99.958	-0.00994152
27.7	99.95	-0.0117647
28.5	99.938	-0.0147059
29.4	99.925	-0.0142012
30.19	99.914	-0.0128655
31.11	99.903	-0.0127907
31.91	99.892	-0.0136095
32.8	99.88	-0.0134503
33.62	99.869	-0.0136095
34.49	99.857	-0.0133721
35.34	99.846	-0.0143713
36.16	99.833	-0.0141176
37.04	99.822	-0.014881
37.84	99.808	-0.0147059
38.74	99.797	-0.014881
39.52	99.783	-0.0153846
40.43	99.771	-0.0152941
41.22	99.757	-0.0160714
42.11	99.744	-0.0152941
42.92	99.731	-0.0160714
43.79	99.717	-0.0152941
44.62	99.705	-0.0157576
45.44	99.691	-0.0158824
46.32	99.678	-0.0162651
47.1	99.664	-0.0159763
48.01	99.651	-0.0167665
48.77	99.636	-0.0160714
49.69	99.624	-0.0153846
50.46	99.61	-0.0168675
51.35	99.596	-0.0152941
52.16	99.584	-0.0151515
53	99.571	-0.0147059
53.86	99.559	-0.0157576
54.65	99.545	-0.0147059
55.56	99.534	-0.0149701
56.32	99.52	-0.014881
57.24	99.509	-0.0137725
57.99	99.497	-0.0144578
58.9	99.485	-0.0128655
59.7	99.475	-0.0134969
60.53	99.463	-0.0129412
61.4	99.453	-0.0128049
62.17	99.442	-0.0118343
63.09	99.433	-0.0113772
63.84	99.423	-0.0113772
64.76	99.414	-0.0105882
65.54	99.405	-0.0109756
66.4	99.396	-0.00930233
67.26	99.389	-0.00981595
68.03	99.38	-0.00882353
68.96	99.374	-0.00838323
69.7	99.366	-0.00838323
70.63	99.36	-0.00635838
71.43	99.355	-0.00727273
72.28	99.348	-0.00628571
73.18	99.344	-0.00662651
73.94	99.337	-0.00584795
74.89	99.334	-0.00465116
75.66	99.329	-0.00542169
76.55	99.325	-0.00397727
77.42	99.322	-0.00484848
78.2	99.317	-0.00402299
79.16	99.315	-0.00348837
79.92	99.311	-0.00419162
80.83	99.308	-0.00224719
81.7	99.307	-0.00304878
82.47	99.303	-0.00289017
83.43	99.302	-0.00232558
84.19	99.299	-0.00301205
85.09	99.297	-0.00168539
85.97	99.296	-0.00242424
86.74	99.293	-0.00172414
87.71	99.293	-0.00171429
88.49	99.29	-0.00304878
89.35	99.288	-0.000561798
90.27	99.289	-0.000595238
91.03	99.287	-0.00175439
91.98	99.286	-0.0011236
92.81	99.285	-0.00184049
93.61	99.283	-0.00113636
94.57	99.283	-0.000581395
95.33	99.282	-0.00121212
96.22	99.281	-0.000555556
97.13	99.281	-0.00120482
97.88	99.279	-0.00117647
98.83	99.279	-0.000558659
99.67	99.278	-0.00182927
100.47	99.276	-0.000568182
101.43	99.277	0
102.22	99.276	-0.00182927
103.07	99.274	-0.000558659
104.01	99.275	-0.000588235
104.77	99.273	-0.00181818
105.66	99.272	-0.000555556
106.57	99.272	-0.00120482
107.32	99.27	-0.00118343
108.26	99.27	0
109.12	99.27	-0.00123457
109.88	99.268	-0.00116959
110.83	99.268	0
111.67	99.268	-0.00185185
112.45	99.265	-0.00114943
113.41	99.266	0
114.23	99.265	-0.00186335
115.02	99.263	-0.000568182
115.99	99.264	-0.000564972
116.79	99.262	-0.001875
117.59	99.261	-0.000568182
118.55	99.261	-0.00113636
119.35	99.259	-0.00186335
120.16	99.258	-0.000568182
121.11	99.258	-0.00113636
121.92	99.256	-0.00185185
122.73	99.255	-0.000564972
123.69	99.255	-0.0011236
124.51	99.253	-0.00246914
125.31	99.251	-0.00114286
126.26	99.251	-0.000555556
127.11	99.25	-0.00185185
127.88	99.248	-0.00177515
128.8	99.247	-0.00111732
129.67	99.246	-0.00184049
130.43	99.244	-0.00181818
131.32	99.243	-0.000561798
132.21	99.243	-0.00181818
132.97	99.24	-0.00248447
133.82	99.239	-0.00112994
134.74	99.238	-0.00177515
135.51	99.236	-0.00253165
136.32	99.234	-0.00172414
137.25	99.233	-0.00172414
138.06	99.231	-0.00253165
138.83	99.229	-0.00176471
139.76	99.228	-0.00112994
140.6	99.227	-0.00253165
141.34	99.224	-0.00245399
142.23	99.223	-0.00112994
143.11	99.222	-0.00185185
143.85	99.22	-0.00253165
144.69	99.218	-0.00170455
145.61	99.217	-0.00177515
146.38	99.215	-0.00318471
147.18	99.212	-0.00231214
148.11	99.211	-0.00170455
148.94	99.209	-0.00318471
149.68	99.206	-0.00304878
150.58	99.204	-0.00224719
151.46	99.202	-0.00310559
152.19	99.199	-0.00318471
153.03	99.197	-0.00225989
153.96	99.195	-0.00295858
154.72	99.192	-0.0038961
155.5	99.189	-0.00294118
156.42	99.187	-0.00287356
157.24	99.184	-0.00451613
157.97	99.18	-0.00432099
158.86	99.177	-0.00280899
159.75	99.175	-0.00368098
160.49	99.171	-0.00462428
161.48	99.167	-0.0035
162.49	99.164	-0.00425532
163.36	99.159	-0.00508475
164.26	99.155	-0.00457143
165.11	99.151	-0.0047619
165.94	99.147	-0.00535714
166.79	99.142	-0.00595238
167.62	99.137	-0.0060241
168.45	99.132	-0.00598802
169.29	99.127	-0.00654762
170.13	99.121	-0.00718563
170.96	99.115	-0.00722892
171.79	99.109	-0.00778443
172.63	99.102	-0.00778443
173.46	99.096	-0.00783133
174.29	99.089	-0.00838323
175.13	99.082	-0.00898204
175.96	99.074	-0.00963855
176.79	99.066	-0.00958084
177.63	99.058	-0.00958084
178.46	99.05	-0.0101796
179.3	99.041	-0.0107784
180.13	99.032	-0.0108434
180.96	99.023	-0.0107784
181.8	99.014	-0.0113772
182.63	99.004	-0.0126506
183.46	98.993	-0.0126506
184.29	98.983	-0.0125749
185.13	98.972	-0.0137725
185.96	98.96	-0.0138554
186.79	98.949	-0.0137725
187.63	98.937	-0.0149701
188.46	98.924	-0.0150602
189.29	98.912	-0.0155689
190.13	98.898	-0.0161677
190.96	98.885	-0.0162651
191.79	98.871	-0.0173653
192.63	98.856	-0.0179641
193.46	98.841	-0.0180723
194.29	98.826	-0.0185629
195.13	98.81	-0.0197605
195.96	98.793	-0.0204819
196.79	98.776	-0.0203593
197.63	98.759	-0.0209581
198.46	98.741	-0.0222892
199.29	98.722	-0.0233533
200.13	98.702	-0.0233533
200.96	98.683	-0.0240964
201.79	98.662	-0.0251497
202.63	98.641	-0.0257485
203.46	98.619	-0.0271084
204.29	98.596	-0.0275449
205.13	98.573	-0.0287425
205.96	98.548	-0.0301205
206.79	98.523	-0.0305389
207.63	98.497	-0.0317365
208.46	98.47	-0.0331325
209.29	98.442	-0.0341317
210.13	98.413	-0.0347305
210.96	98.384	-0.036747
211.79	98.352	-0.0383234
212.63	98.32	-0.0389222
213.46	98.287	-0.0401198
214.3	98.253	-0.0419162
215.13	98.217	-0.0439759
215.96	98.18	-0.045509
216.8	98.141	-0.0473054
217.63	98.101	-0.0487952
218.46	98.06	-0.0502994
219.3	98.017	-0.0526946
220.13	97.972	-0.0548193
220.96	97.926	-0.0562874
221.8	97.878	-0.0586826
222.63	97.828	-0.0608434
223.46	97.777	-0.0628743
224.3	97.723	-0.0658683
225.13	97.667	-0.0676647
225.97	97.61	-0.0700599
226.8	97.55	-0.073494
227.63	97.488	-0.0760479
228.47	97.423	-0.0778443
229.3	97.358	-0.0807229
230.13	97.289	-0.0838323
230.97	97.218	-0.0862275
231.8	97.145	-0.089759
232.63	97.069	-0.0922156
233.47	96.991	-0.0952096
234.3	96.91	-0.0982036
235.14	96.827	-0.101198
235.97	96.741	-0.104217
236.8	96.654	-0.106587
237.64	96.563	-0.109581
238.47	96.471	-0.112651
239.3	96.376	-0.11497
240.14	96.279	-0.117964
240.97	96.179	-0.120958
241.81	96.077	-0.123353
242.64	95.973	-0.125904
243.47	95.868	-0.127545
244.31	95.76	-0.130539
245.14	95.65	-0.133133
245.97	95.539	-0.134731
246.81	95.425	-0.137126
247.64	95.31	-0.138323
248.48	95.194	-0.14012
249.31	95.076	-0.142771
250.14	94.957	-0.143713
250.98	94.836	-0.146108
251.81	94.713	-0.148193
252.64	94.59	-0.148503
253.48	94.465	-0.150299
254.31	94.339	-0.153012
255.14	94.211	-0.153892
255.98	94.082	-0.15509
256.81	93.952	-0.156886
257.65	93.82	-0.159281
258.48	93.686	-0.161078
259.32	93.551	-0.162874
260.15	93.414	-0.165663
260.98	93.276	-0.168072
261.81	93.135	-0.169461
262.65	92.993	-0.171856
263.48	92.848	-0.17485
264.32	92.701	-0.177246
265.15	92.552	-0.181325
265.98	92.4	-0.183234
266.82	92.246	-0.186228
267.65	92.089	-0.190964
268.48	91.929	-0.194611
269.32	91.764	-0.200599
270.15	91.594	-0.207186
270.99	91.418	-0.212575
271.82	91.239	-0.21988
272.65	91.053	-0.223952
273.49	90.865	-0.227545
274.32	90.673	-0.233533
275.16	90.475	-0.239521
275.99	90.273	-0.243114
276.83	90.069	-0.247904
277.66	89.859	-0.256024
278.49	89.644	-0.259281
279.33	89.426	-0.265269
280.16	89.201	-0.272892
280.99	88.973	-0.276048
281.83	88.74	-0.282036
282.66	88.502	-0.288623
283.5	88.258	-0.29521
284.33	88.009	-0.301198
285.17	87.755	-0.306587
286	87.497	-0.314458
286.83	87.233	-0.318563
287.67	86.965	-0.325749
288.5	86.689	-0.33494
289.33	86.409	-0.337725
290.17	86.125	-0.344311
291	85.834	-0.350898
291.84	85.539	-0.355689
292.67	85.24	-0.362874
293.51	84.933	-0.369461
294.34	84.623	-0.377711
295.17	84.306	-0.382036
296.01	83.985	-0.389222
296.84	83.656	-0.396407
297.68	83.323	-0.400599
298.51	82.987	-0.410843
299.34	82.641	-0.41497
300.18	82.294	-0.41976
301.01	81.94	-0.428144
301.85	81.579	-0.435329
302.68	81.213	-0.441916
303.52	80.841	-0.449102
304.35	80.463	-0.457229
305.18	80.082	-0.461078
306.02	79.693	-0.468263
306.85	79.3	-0.476506
307.68	78.902	-0.480838
308.52	78.497	-0.488024
309.35	78.087	-0.494611
310.19	77.671	-0.5
311.02	77.252	-0.502395
311.86	76.832	-0.506587
312.69	76.406	-0.515663
313.52	75.976	-0.516168
314.36	75.544	-0.517964
315.19	75.111	-0.51976
316.03	74.676	-0.520958
316.86	74.241	-0.526506
317.69	73.802	-0.52515
318.53	73.364	-0.522754
319.36	72.929	-0.522156
320.2	72.492	-0.522754
321.03	72.056	-0.522289
321.86	71.625	-0.517365
322.7	71.192	-0.516168
323.53	70.763	-0.512575
324.37	70.336	-0.510778
325.2	69.91	-0.507186
326.04	69.489	-0.501198
326.87	69.073	-0.5
327.7	68.659	-0.492814
328.54	68.25	-0.48982
329.37	67.841	-0.482635
330.21	67.444	-0.475449
331.04	67.047	-0.476506
331.87	66.653	-0.466467
332.71	66.268	-0.462275
333.54	65.881	-0.457485
334.38	65.504	-0.449701
335.21	65.13	-0.44759
336.04	64.761	-0.443114
336.88	64.39	-0.438922
337.71	64.028	-0.432934
338.55	63.667	-0.428743
339.38	63.312	-0.424551
340.22	62.958	-0.421557
341.05	62.608	-0.421084
341.88	62.259	-0.416766
342.72	61.912	-0.414371
343.55	61.567	-0.412575
344.39	61.223	-0.412575
345.22	60.878	-0.412575
346.06	60.534	-0.410778
346.89	60.192	-0.413855
347.72	59.847	-0.413174
348.56	59.502	-0.414371
349.39	59.155	-0.418675
350.22	58.807	-0.419162
351.06	58.455	-0.422156
351.89	58.102	-0.426347
352.73	57.743	-0.430539
353.56	57.383	-0.433533
354.4	57.019	-0.440719
355.23	56.647	-0.451205
356.06	56.27	-0.453293
356.9	55.89	-0.45988
357.73	55.502	-0.468862
358.57	55.107	-0.475449
359.4	54.708	-0.484431
360.24	54.298	-0.494012
361.07	53.883	-0.506024
361.9	53.458	-0.511377
362.74	53.029	-0.520958
363.57	52.588	-0.532335
364.41	52.14	-0.541916
365.24	51.683	-0.553892
366.08	51.215	-0.564072
366.91	50.741	-0.574251
367.75	50.256	-0.587425
368.58	49.76	-0.600602
369.41	49.259	-0.606587
370.25	48.747	-0.619162
371.08	48.225	-0.629341
371.92	47.696	-0.638323
372.75	47.159	-0.654217
373.58	46.61	-0.661078
374.42	46.055	-0.67006
375.25	45.491	-0.683133
376.08	44.921	-0.688623
376.92	44.341	-0.697006
377.75	43.757	-0.702395
378.59	43.168	-0.709581
379.42	42.572	-0.715569
380.26	41.973	-0.719162
381.09	41.371	-0.728916
381.92	40.763	-0.728144
382.76	40.155	-0.729341
383.59	39.545	-0.728743
384.43	38.938	-0.731737
385.26	38.323	-0.732934
386.1	37.714	-0.728743
386.93	37.106	-0.731928
387.76	36.499	-0.724551
388.6	35.896	-0.720359
389.43	35.296	-0.71497
390.27	34.702	-0.708383
391.1	34.113	-0.704217
391.93	33.533	-0.692814
392.77	32.956	-0.686228
393.6	32.387	-0.679042
394.44	31.822	-0.672455
395.27	31.264	-0.669277
396.1	30.711	-0.654491
396.94	30.171	-0.644311
397.77	29.635	-0.637725
398.61	29.106	-0.627545
399.44	28.587	-0.622289
400.27	28.073	-0.609581
401.11	27.569	-0.599401
401.94	27.072	-0.591018
402.78	26.582	-0.58024
403.61	26.103	-0.57006
404.45	25.63	-0.561677
405.28	25.165	-0.552695
406.12	24.707	-0.54491
406.95	24.255	-0.533533
407.79	23.816	-0.523353
408.62	23.381	-0.520482
409.45	22.952	-0.507784
410.29	22.533	-0.498204
411.12	22.12	-0.489222
411.96	21.716	-0.48024
412.79	21.318	-0.471687
413.62	20.933	-0.457485
414.46	20.554	-0.450299
415.29	20.181	-0.441916
416.13	19.816	-0.432335
416.96	19.459	-0.422156
417.8	19.111	-0.413174
418.63	18.769	-0.403614
419.46	18.441	-0.393413
420.3	18.112	-0.383234
421.13	17.801	-0.372289
421.96	17.494	-0.361078
422.8	17.198	-0.350299
423.63	16.909	-0.34012
424.47	16.63	-0.328144
425.3	16.361	-0.31976
426.14	16.096	-0.31018
426.97	15.843	-0.297006
427.81	15.6	-0.286228
428.64	15.365	-0.278313
429.47	15.138	-0.264072
430.31	14.924	-0.250898
431.14	14.719	-0.240361
431.97	14.525	-0.226347
432.81	14.341	-0.215569
433.64	14.165	-0.204192
434.48	14	-0.194611
435.31	13.84	-0.188024
436.15	13.686	-0.183832
436.98	13.533	-0.18012
437.81	13.387	-0.171257
438.65	13.247	-0.162874
439.48	13.115	-0.153293
440.32	12.991	-0.144311
441.15	12.874	-0.136747
441.98	12.764	-0.127545
442.82	12.661	-0.11976
443.65	12.564	-0.112651
444.48	12.474	-0.10479
445.32	12.389	-0.0976048
446.15	12.311	-0.091018
446.99	12.237	-0.0856287
447.82	12.168	-0.0801205
448.65	12.104	-0.0736527
449.49	12.045	-0.0688623
450.32	11.989	-0.0652695
451.16	11.936	-0.060479
451.99	11.888	-0.0572289
452.82	11.841	-0.0538922
453.66	11.798	-0.0497006
454.49	11.758	-0.0467066
455.33	11.72	-0.0443114
456.16	11.684	-0.0419162
457	11.65	-0.0401198
457.83	11.617	-0.0379518
458.66	11.587	-0.0347305
459.5	11.559	-0.0335329
460.33	11.531	-0.0329341
461.17	11.504	-0.0311377
462	11.479	-0.0295181
462.83	11.455	-0.0287425
463.67	11.431	-0.0269461
464.5	11.41	-0.0259036
465.33	11.388	-0.0257485
466.17	11.367	-0.0251497
467	11.346	-0.0240964
467.83	11.327	-0.0233533
468.67	11.307	-0.0233533
469.5	11.288	-0.0221557
470.34	11.27	-0.0215569
471.17	11.252	-0.0209581
472.01	11.235	-0.0209581
472.84	11.217	-0.0210843
473.67	11.2	-0.0203593
474.51	11.183	-0.0197605
475.34	11.167	-0.0191617
476.18	11.151	-0.0191617
477.01	11.135	-0.0191617
477.85	11.119	-0.0185629
478.68	11.104	-0.0186747
479.51	11.088	-0.0185629
480.35	11.073	-0.0179641
481.18	11.058	-0.0180723
482.01	11.043	-0.0180723
482.84	11.028	-0.0173653
483.68	11.014	-0.0173653
484.51	10.999	-0.0179641
485.35	10.984	-0.0173653
486.18	10.97	-0.0174699
487.01	10.955	-0.0173653
487.85	10.941	-0.0173653
488.68	10.926	-0.0174699
489.51	10.912	-0.0168675
490.34	10.898	-0.0173653
491.18	10.883	-0.0172619
492.02	10.869	-0.0166667
492.86	10.855	-0.0166667
493.7	10.841	-0.0166667
494.54	10.827	-0.0167665
495.37	10.813	-0.0162651
496.2	10.8	-0.0167665
497.04	10.785	-0.0173653
497.87	10.771	-0.0162651
498.7	10.758	-0.0161677
499.54	10.744	-0.0167665
500.37	10.73	-0.0162651
501.2	10.717	-0.0162651
502.03	10.703	-0.0167665
502.87	10.689	-0.0161677
503.7	10.676	-0.0155689
504.54	10.663	-0.0155689
505.37	10.65	-0.0155689
506.21	10.637	-0.0161677
507.04	10.623	-0.0168675
507.87	10.609	-0.0161677
508.71	10.596	-0.0155689
509.54	10.583	-0.0156627
510.37	10.57	-0.0161677
511.21	10.556	-0.0161677
512.04	10.543	-0.0156627
512.87	10.53	-0.0155689
513.71	10.517	-0.0149701
514.54	10.505	-0.0150602
515.37	10.492	-0.0155689
516.21	10.479	-0.0155689
517.04	10.466	-0.0149701
517.88	10.454	-0.0149701
518.71	10.441	-0.0150602
519.54	10.429	-0.0149701
520.38	10.416	-0.0155689
521.21	10.403	-0.0144578
522.04	10.392	-0.0143713
522.88	10.379	-0.0149701
523.71	10.367	-0.0143713
524.55	10.355	-0.0143713
525.38	10.343	-0.0144578
526.21	10.331	-0.0143713
527.05	10.319	-0.0143713
527.88	10.307	-0.0144578
528.71	10.295	-0.0137725
529.55	10.284	-0.0137725
530.38	10.272	-0.0143713
531.22	10.26	-0.0143713
532.05	10.248	-0.0138554
532.88	10.237	-0.0138554
533.71	10.225	-0.0137725
534.55	10.214	-0.0137725
535.38	10.202	-0.0138554
536.21	10.191	-0.013253
537.04	10.18	-0.0131737
537.88	10.169	-0.0136905
538.72	10.157	-0.0137725
539.55	10.146	-0.0131737
540.39	10.135	-0.0131737
541.22	10.124	-0.013253
542.05	10.113	-0.0131737
542.89	10.102	-0.0137725
543.72	10.09	-0.0138554
544.55	10.079	-0.0131737
545.39	10.068	-0.0131737
546.22	10.057	-0.013253
547.05	10.046	-0.0131737
547.89	10.035	-0.0137725
548.72	10.023	-0.0138554
549.55	10.012	-0.0131737
550.39	10.001	-0.0131737
551.22	9.99	-0.013253
552.05	9.979	-0.0131737
552.89	9.968	-0.0131737
553.72	9.957	-0.013253
554.55	9.946	-0.0131737
555.39	9.935	-0.0131737
556.22	9.924	-0.013253
557.05	9.913	-0.0131737
557.89	9.902	-0.0137725
558.72	9.89	-0.0138554
559.55	9.879	-0.0131737
560.39	9.868	-0.0131737
561.22	9.857	-0.0131737
562.06	9.846	-0.0131737
562.89	9.835	-0.013253
563.72	9.824	-0.0138554
564.55	9.812	-0.0138554
565.38	9.801	-0.0131737
566.22	9.79	-0.0125749
567.05	9.78	-0.0126506
567.88	9.769	-0.0131737
568.72	9.758	-0.0130952
569.56	9.747	-0.0137725
570.39	9.735	-0.0138554
571.22	9.724	-0.0131737
572.06	9.713	-0.0131737
572.89	9.702	-0.013253
573.72	9.691	-0.0131737
574.56	9.68	-0.0125749
575.39	9.67	-0.0126506
576.22	9.659	-0.0125749
577.06	9.649	-0.0125749
577.89	9.638	-0.0131737
578.73	9.627	-0.0131737
579.56	9.616	-0.0120482
580.39	9.607	-0.0114458
581.22	9.597	-0.0120482
582.05	9.587	-0.0125749
582.89	9.576	-0.0125749
583.72	9.566	-0.0120482
584.55	9.556	-0.0113772
585.39	9.547	-0.0113772
586.22	9.537	-0.0114458
587.05	9.528	-0.0113772
587.89	9.518	-0.0113772
588.72	9.509	-0.0114458
589.55	9.499	-0.0113772
590.39	9.49	-0.0113772
591.22	9.48	-0.0114458
592.05	9.471	-0.010241
592.88	9.463	-0.0101796
593.72	9.454	-0.0107784
594.55	9.445	-0.010241
595.38	9.437	-0.0101796
596.22	9.428	-0.0101796
597.05	9.42	-0.00963855
597.88	9.412	-0.00963855
598.71	9.404	-0.00958084
599.55	9.396	-0.00898204
600.38	9.389	-0.00903614
601.21	9.381	-0.00903614
602.04	9.374	-0.00838323
602.88	9.367	-0.00898204
603.71	9.359	-0.00843373
604.54	9.353	-0.00783133
605.37	9.346	-0.00778443
606.21	9.34	-0.00778443
607.04	9.333	-0.00843373
607.87	9.326	-0.00722892
608.7	9.321	-0.00658683
609.54	9.315	-0.00718563
610.37	9.309	-0.00662651
611.2	9.304	-0.00662651
612.03	9.298	-0.00658683
612.87	9.293	-0.00658683
613.7	9.287	-0.00662651
614.53	9.282	-0.0060241
615.36	9.277	-0.0060241
616.19	9.272	-0.00598802
617.03	9.267	-0.00538922
617.86	9.263	-0.00542169
618.69	9.258	-0.00542169
619.52	9.254	-0.00481928
620.35	9.25	-0.00481928
621.18	9.246	-0.00481928
622.01	9.242	-0.00542169
622.84	9.237	-0.00479042
623.68	9.234	-0.00359281
624.51	9.231	-0.00419162
625.35	9.227	-0.00419162
626.18	9.224	-0.00361446
627.01	9.221	-0.00361446
627.84	9.218	-0.00361446
628.67	9.215	-0.00421687
629.5	9.211	-0.00421687
630.33	9.208	-0.00359281
631.17	9.205	-0.00359281
632	9.202	-0.00299401
632.84	9.2	-0.00299401
633.67	9.197	-0.00361446
634.5	9.194	-0.00240964
635.33	9.193	-0.00179641
636.17	9.191	-0.00299401
637	9.188	-0.00301205
637.83	9.186	-0.00240964
638.66	9.184	-0.00240964
639.49	9.182	-0.00301205
640.32	9.179	-0.00239521
641.16	9.178	-0.00179641
641.99	9.176	-0.00180723
642.82	9.175	-0.00180723
643.65	9.173	-0.00240964
644.48	9.171	-0.00179641
645.32	9.17	-0.00120482
646.14	9.169	-0.00181818
646.97	9.167	-0.00180723
647.8	9.166	-0.00179641
648.64	9.164	-0.00179641
649.47	9.163	-0.00120482
650.3	9.162	-0.00120482
651.13	9.161	-0.00120482
651.96	9.16	-0.00179641
652.8	9.158	-0.00179641
653.63	9.157	-0.00120482
654.46	9.156	-0.00120482
655.29	9.155	-0.000598802
656.13	9.155	-0.000598802
656.96	9.154	-0.00120482
657.79	9.153	-0.00120482
658.62	9.152	-0.00120482
659.45	9.151	-0.00120482
660.28	9.15	-0.000598802
661.12	9.15	-0.000598802
661.95	9.149	-0.00120482
662.78	9.148	-0.00060241
663.61	9.148	-0.00060241
664.44	9.147	-0.00120482
665.27	9.146	-0.00060241
666.1	9.146	0
666.93	9.146	-0.000598802
667.77	9.145	-0.000598802
668.6	9.145	0
669.43	9.145	-0.00060241
670.26	9.144	-0.000598802
671.1	9.144	0
671.93	9.144	0
672.76	9.144	-0.00060241
673.59	9.143	-0.000598802
674.43	9.143	0
675.26	9.143	0
676.09	9.143	-0.00060241
676.92	9.142	0
677.75	9.143	0.00060241
678.58	9.143	0
679.41	9.143	0
680.24	9.143	0
681.07	9.143	0
681.9	9.143	0
682.74	9.143	0
683.56	9.143	0
684.4	9.143	0
685.23	9.143	0
686.06	9.143	0
686.89	9.143	0.00060241
687.72	9.144	0.00120482
688.55	9.145	0.00060241
689.38	9.145	0
690.22	9.145	-0.000598802
691.05	9.144	0
691.88	9.145	0.00120482
692.71	9.146	0.00060241
693.54	9.146	0.000598802
694.38	9.147	0.000598802
695.21	9.147	0.00060241
696.04	9.148	0.00060241
696.87	9.148	0.00060241
697.7	9.149	0.000598802
698.54	9.149	0.000598802
699.37	9.15	0.00060241
700.2	9.15	0.00060241
701.03	9.151	0.00120482
701.86	9.152	0.00120482
702.69	9.153	0.00120482
703.52	9.154	0.00120482
704.35	9.155	0.00060241
705.18	9.155	0.00060241
706.01	9.156	0.00180723
706.84	9.158	0.00180723
707.67	9.159	0.00120482
708.5	9.16	0.00060241
709.33	9.16	0.000598802
710.17	9.161	0.0011976
711	9.162	0.00120482
711.83	9.163	0.00180723
712.66	9.165	0.00120482
713.49	9.165	0.00120482
714.32	9.167	0.00179641
715.16	9.168	0.0011976
715.99	9.169	0.00120482
716.82	9.17	0.00180723
717.65	9.172	0.00180723
718.48	9.173	0.00180723
719.31	9.175	0.00240964
720.14	9.177	0.00180723
720.97	9.178	0.000598802
721.81	9.178	0.0011976
722.64	9.18	0.00240964
723.47	9.182	0.00240964
724.3	9.184	0.00240964
725.13	9.186	0.00240964
725.96	9.188	0.00180723
726.79	9.189	0.00180723
727.62	9.191	0.00240964
728.45	9.193	0.00180723
729.28	9.194	0.00180723
730.11	9.196	0.00180723
730.94	9.197	0.00120482
731.77	9.198	0
732.6	9.197	0.00120482
733.43	9.2	0.00301205
734.26	9.202	0.00240964
735.09	9.204	0.00240964
735.92	9.206	0.00239521
736.76	9.208	0.00239521
737.59	9.21	0.00240964
738.42	9.212	0.00240964
739.25	9.214	0.00301205
740.08	9.217	0.00361446
740.91	9.22	0.00301205
741.74	9.222	0.00240964
742.57	9.224	0.00361446
743.4	9.228	0.00361446
744.23	9.23	0.00239521
745.07	9.232	0.00239521
745.9	9.234	0.00240964
746.73	9.236	0.00301205
747.56	9.239	0.00361446
748.39	9.242	0.00361446
749.22	9.245	0.00361446
750.05	9.248	0.00421687
750.88	9.252	0.00421687
751.71	9.255	0.00301205
752.54	9.257	0.00301205
753.37	9.26	0.00421687
754.2	9.264	0.00361446
755.03	9.266	0.00361446
755.86	9.27	0.00361446
756.69	9.272	0.00421687
757.52	9.277	0.00542169
758.35	9.281	0.00421687
759.18	9.284	0.00361446
760.01	9.287	0.00481928
760.84	9.292	0.00542169
761.67	9.296	0.00421687
762.5	9.299	0.00481928
763.33	9.304	0.00481928
764.16	9.307	0.00481928
764.99	9.312	0.00542169
765.82	9.316	0.00481928
766.65	9.32	0.00481928
767.48	9.324	0.00481928
768.31	9.328	0.00481928
769.14	9.332	0.0060241
769.97	9.338	0.0060241
770.8	9.342	0.00481928
771.63	9.346	0.00542169
772.46	9.351	0.0060241
773.29	9.356	0.0060241
774.12	9.361	0.00481928
774.95	9.364	0.00542169
775.78	9.37	0.0060241
776.61	9.374	0.0060241
777.44	9.38	0.0060241
778.27	9.384	0.00481928
779.1	9.388	0.0060241
779.93	9.394	0.00722892
780.76	9.4	0.00722892
781.59	9.406	0.00662651
782.42	9.411	0.00662651
783.25	9.417	0.00662651
784.08	9.422	0.00662651
784.91	9.428	0.00662651
785.74	9.433	0.00662651
786.57	9.439	0.00722892
787.4	9.445	0.00662651
788.23	9.45	0.00662651
789.06	9.456	0.00662651
789.89	9.461	0.00722892
790.72	9.468	0.00722892
791.55	9.473	0.00722892
792.38	9.48	0.00843373
793.21	9.487	0.00783133
794.04	9.493	0.00722892
794.87	9.499	0.00783133
795.7	9.506	0.00787879
796.52	9.512	0.00787879
797.35	9.519	0.00783133
798.18	9.525	0.00783133
799.01	9.532	0.00843373

## Sheet: Panel c
Temp (˚C)	Normalized Weight (%)	dW/dT (%/˚C)
23.64	100.224
23.64	100.299
23.68	100.271
24.01	100.239
24.91	100.204
25.83	100.168
26.68	100.133	-0.0375
27.51	100.105	-0.0333333
28.36	100.077	-0.0302857
29.26	100.052	-0.026087
30.2	100.029	-0.0239362
31.14	100.007	-0.0229508
32.03	99.987	-0.0218391
32.88	99.969	-0.019186
33.75	99.954	-0.0174419
34.6	99.939	-0.0169591
35.46	99.925	-0.0156977
36.32	99.912	-0.0142012
37.15	99.901	-0.012426
38.01	99.891	-0.0117647
38.85	99.881	-0.0111765
39.71	99.872	-0.00994152
40.56	99.864	-0.00887574
41.4	99.857	-0.00828402
42.25	99.85	-0.00823529
43.1	99.843	-0.00760234
43.96	99.837	-0.00710059
44.79	99.831	-0.00658683
45.63	99.826	-0.00588235
46.49	99.821	-0.00581395
47.35	99.816	-0.00584795
48.2	99.811	-0.00588235
49.05	99.806	-0.00595238
49.88	99.801	-0.00598802
50.72	99.796	-0.00542169
51.54	99.792	-0.00555556
52.34	99.787	-0.00636943
53.11	99.782	-0.00584416
53.88	99.778	-0.00588235
54.64	99.773	-0.00506329
55.46	99.77	-0.00404624
56.37	99.766	-0.00497238
57.27	99.761	-0.00578035
58.1	99.756	-0.00621118
58.88	99.751	-0.00621118
59.71	99.746	-0.00701754
60.59	99.739	-0.00693642
61.44	99.734	-0.00542169
62.25	99.73	-0.0054878
63.08	99.725	-0.00718563
63.92	99.718	-0.0077381
64.76	99.712	-0.00769231
65.61	99.705	-0.00833333
66.44	99.698	-0.00903614
67.27	99.69	-0.00958084
68.11	99.682	-0.00958084
68.94	99.674	-0.0101796
69.78	99.665	-0.0107784
70.61	99.656	-0.0107784
71.45	99.647	-0.0113772
72.28	99.637	-0.0125749
73.12	99.626	-0.0131737
73.95	99.615	-0.0137725
74.79	99.603	-0.0143713
75.62	99.591	-0.0150602
76.45	99.578	-0.0155689
77.29	99.565	-0.0167665
78.12	99.55	-0.0180723
78.95	99.535	-0.0185629
79.79	99.519	-0.0191617
80.62	99.503	-0.0203593
81.46	99.485	-0.0221557
82.29	99.466	-0.0228916
83.12	99.447	-0.0240964
83.95	99.426	-0.0259036
84.78	99.404	-0.0269461
85.62	99.381	-0.0275449
86.45	99.358	-0.0295181
87.28	99.332	-0.0319277
88.11	99.305	-0.0329341
88.95	99.277	-0.0341317
89.78	99.248	-0.0359281
90.62	99.217	-0.0377246
91.45	99.185	-0.039759
92.28	99.151	-0.0415663
93.11	99.116	-0.0439759
93.94	99.078	-0.0461078
94.78	99.039	-0.0479042
95.61	98.998	-0.05
96.44	98.956	-0.0520958
97.28	98.911	-0.0550898
98.11	98.864	-0.0578313
98.94	98.815	-0.060241
99.77	98.764	-0.0622754
100.61	98.711	-0.0646707
101.44	98.656	-0.0680723
102.27	98.598	-0.0716867
103.1	98.537	-0.0736527
103.94	98.475	-0.0766467
104.77	98.409	-0.0807229
105.6	98.341	-0.0837349
106.43	98.27	-0.0868263
107.27	98.196	-0.0904192
108.1	98.119	-0.0939759
108.93	98.04	-0.0964072
109.77	97.958	-0.1
110.6	97.873	-0.104217
111.43	97.785	-0.107186
112.27	97.694	-0.11018
113.1	97.601	-0.114458
113.93	97.504	-0.119277
114.76	97.403	-0.122289
115.59	97.301	-0.12515
116.43	97.194	-0.129341
117.26	97.085	-0.13253
118.09	96.974	-0.136747
118.92	96.858	-0.14012
119.76	96.74	-0.143114
120.59	96.619	-0.14759
121.42	96.495	-0.150602
122.25	96.369	-0.154217
123.08	96.239	-0.158434
123.91	96.106	-0.160479
124.75	95.971	-0.163473
125.58	95.833	-0.168072
126.41	95.692	-0.171084
127.24	95.549	-0.172455
128.08	95.404	-0.175449
128.91	95.256	-0.179518
129.74	95.106	-0.181928
130.57	94.954	-0.183234
131.41	94.8	-0.185629
132.24	94.644	-0.189157
133.07	94.486	-0.191566
133.9	94.326	-0.193373
134.73	94.165	-0.194012
135.57	94.002	-0.196407
136.4	93.837	-0.198795
137.23	93.672	-0.2
138.06	93.505	-0.201205
138.89	93.338	-0.200599
139.73	93.17	-0.201796
140.56	93.001	-0.203614
141.39	92.832	-0.202994
142.23	92.662	-0.202994
143.06	92.493	-0.204217
143.89	92.323	-0.204217
144.72	92.154	-0.203614
145.55	91.985	-0.202994
146.39	91.815	-0.202395
147.22	91.647	-0.20241
148.05	91.479	-0.20241
148.88	91.311	-0.2
149.72	91.145	-0.198204
150.55	90.98	-0.198193
151.38	90.816	-0.196988
152.21	90.653	-0.195181
153.04	90.492	-0.192771
153.87	90.333	-0.18982
154.71	90.175	-0.188024
155.54	90.019	-0.186747
156.37	89.865	-0.184337
157.2	89.713	-0.180838
158.04	89.563	-0.178443
158.87	89.415	-0.177108
159.7	89.269	-0.175301
160.53	89.124	-0.173494
161.36	88.981	-0.169461
162.2	88.841	-0.165868
163.03	88.704	-0.163855
163.86	88.569	-0.160843
164.69	88.437	-0.156886
165.53	88.307	-0.154491
166.36	88.179	-0.153614
167.19	88.052	-0.151205
168.02	87.928	-0.14759
168.85	87.807	-0.143713
169.69	87.688	-0.14012
170.52	87.573	-0.137349
171.35	87.46	-0.133735
172.18	87.351	-0.128743
173.02	87.245	-0.12515
173.85	87.142	-0.122289
174.68	87.042	-0.118675
175.51	86.945	-0.114371
176.35	86.851	-0.111377
177.18	86.759	-0.109036
178.01	86.67	-0.106024
178.84	86.583	-0.103614
179.67	86.498	-0.100599
180.51	86.415	-0.0982036
181.34	86.334	-0.096988
182.17	86.254	-0.0951807
183	86.176	-0.0922156
183.84	86.1	-0.0904192
184.67	86.025	-0.089759
185.5	85.951	-0.0885542
186.33	85.878	-0.086747
187.16	85.807	-0.0850299
188	85.736	-0.0844311
188.83	85.666	-0.0843373
189.66	85.596	-0.0831325
190.49	85.528	-0.0814371
191.33	85.46	-0.0808383
192.16	85.393	-0.0807229
192.99	85.326	-0.0807229
193.82	85.259	-0.0795181
194.65	85.194	-0.0784431
195.49	85.128	-0.0784431
196.32	85.063	-0.0777108
197.15	84.999	-0.0771084
197.98	84.935	-0.0771084
198.81	84.871	-0.0760479
199.65	84.808	-0.0760479
200.48	84.744	-0.076506
201.31	84.681	-0.0748503
202.15	84.619	-0.0754491
202.98	84.555	-0.0759036
203.81	84.493	-0.0748503
204.65	84.43	-0.0748503
205.48	84.368	-0.0742515
206.32	84.306	-0.0748503
207.15	84.243	-0.0771084
207.98	84.178	-0.0742515
208.82	84.119	-0.0724551
209.65	84.057	-0.0753012
210.48	83.994	-0.0753012
211.31	83.932	-0.0748503
212.15	83.869	-0.0754491
212.98	83.806	-0.0759036
213.81	83.743	-0.0760479
214.65	83.679	-0.0760479
215.48	83.616	-0.076506
216.31	83.552	-0.0777108
217.14	83.487	-0.0789157
217.97	83.421	-0.0784431
218.81	83.356	-0.0790419
219.64	83.289	-0.0801205
220.47	83.223	-0.0807229
221.3	83.155	-0.0825301
222.13	83.086	-0.0825301
222.96	83.018	-0.0826347
223.8	82.948	-0.0838323
224.63	82.878	-0.0844311
225.47	82.807	-0.0856287
226.3	82.735	-0.086747
227.13	82.663	-0.0873494
227.96	82.59	-0.0885542
228.79	82.516	-0.0891566
229.62	82.442	-0.0892216
230.46	82.367	-0.089881
231.3	82.291	-0.091018
232.13	82.215	-0.0915663
232.96	82.139	-0.0921687
233.79	82.062	-0.0933735
234.62	81.984	-0.0934132
235.46	81.906	-0.0934132
236.29	81.828	-0.0945783
237.12	81.749	-0.0951807
237.95	81.67	-0.0951807
238.78	81.591	-0.0952096
239.62	81.511	-0.0958084
240.45	81.431	-0.0963855
241.28	81.351	-0.0964072
242.12	81.27	-0.097006
242.95	81.189	-0.0981928
243.78	81.107	-0.0981928
244.61	81.026	-0.0976048
245.45	80.944	-0.0976048
246.28	80.863	-0.0981928
247.11	80.781	-0.0993976
247.94	80.698	-0.0988024
248.78	80.616	-0.0994012
249.61	80.532	-0.100602
250.44	80.449	-0.100602
251.27	80.365	-0.100599
252.11	80.281	-0.101796
252.94	80.195	-0.103614
253.77	80.109	-0.103614
254.6	80.023	-0.104192
255.44	79.935	-0.105988
256.27	79.846	-0.107229
257.1	79.757	-0.108434
257.93	79.666	-0.109581
258.77	79.574	-0.110778
259.6	79.481	-0.112651
260.43	79.387	-0.114371
261.27	79.29	-0.116168
262.1	79.193	-0.118072
262.93	79.094	-0.120359
263.77	78.992	-0.122156
264.6	78.89	-0.124096
265.43	78.786	-0.127108
266.26	78.679	-0.129341
267.1	78.57	-0.131138
267.93	78.46	-0.134337
268.76	78.347	-0.136747
269.59	78.233	-0.138323
270.43	78.116	-0.141317
271.26	77.997	-0.144578
272.09	77.876	-0.14759
272.92	77.752	-0.149701
273.76	77.626	-0.153293
274.59	77.496	-0.157229
275.42	77.365	-0.159036
276.25	77.232	-0.161677
277.09	77.095	-0.164671
277.92	76.957	-0.168675
278.75	76.815	-0.172892
279.58	76.67	-0.175301
280.41	76.524	-0.176647
281.25	76.375	-0.18024
282.08	76.223	-0.18494
282.91	76.068	-0.186826
283.75	75.911	-0.18982
284.58	75.751	-0.194578
285.41	75.588	-0.196407
286.25	75.423	-0.198802
287.08	75.256	-0.20241
287.91	75.087	-0.205422
288.74	74.915	-0.207186
289.58	74.741	-0.223353
290.41	74.542	-0.219277
291.24	74.377	-0.204217
292.07	74.203	-0.211377
292.91	74.024	-0.216168
293.74	73.842	-0.221084
294.57	73.657	-0.221557
295.41	73.472	-0.223353
296.24	73.284	-0.227108
297.07	73.095	-0.228313
297.9	72.905	-0.228144
298.74	72.714	-0.229341
299.57	72.522	-0.231928
300.4	72.329	-0.231737
301.24	72.135	-0.232335
302.07	71.941	-0.234337
302.9	71.746	-0.234337
303.73	71.552	-0.257485
304.57	71.316	-0.246108
305.4	71.141	-0.21506
306.23	70.959	-0.223494
307.06	70.77	-0.228144
307.9	70.578	-0.230539
308.73	70.385	-0.230539
309.57	70.193	-0.230539
310.4	70	-0.23253
311.23	69.807	-0.253614
312.06	69.579	-0.238922
312.9	69.408	-0.208982
313.73	69.23	-0.218072
314.56	69.046	-0.242515
315.4	68.825	-0.231138
316.23	68.66	-0.204819
317.06	68.485	-0.211377
317.9	68.307	-0.214371
318.73	68.127	-0.216265
319.56	67.948	-0.214371
320.4	67.769	-0.213174
321.23	67.592	-0.226506
322.06	67.393	-0.215569
322.9	67.232	-0.196407
323.73	67.065	-0.201807
324.56	66.897	-0.20241
325.39	66.729	-0.2
326.23	66.563	-0.198802
327.06	66.397	-0.198193
327.89	66.234	-0.194611
328.73	66.072	-0.193413
329.56	65.911	-0.192169
330.39	65.753	-0.188623
331.23	65.596	-0.187425
332.06	65.44	-0.186145
332.89	65.287	-0.183735
333.72	65.135	-0.180838
334.56	64.985	-0.178443
335.39	64.837	-0.176647
336.23	64.69	-0.17485
337.06	64.545	-0.174096
337.89	64.401	-0.171687
338.72	64.26	-0.168862
339.56	64.119	-0.167665
340.39	63.98	-0.166265
341.22	63.843	-0.163473
342.06	63.707	-0.162275
342.89	63.572	-0.161078
343.73	63.438	-0.15988
344.56	63.305	-0.159036
345.39	63.174	-0.157831
346.22	63.043	-0.156886
347.06	62.912	-0.155689
347.89	62.783	-0.156024
348.72	62.653	-0.15509
349.56	62.524	-0.153892
350.39	62.396	-0.154819
351.22	62.267	-0.155422
352.05	62.138	-0.154491
352.89	62.009	-0.15509
353.72	61.879	-0.157229
354.55	61.748	-0.157485
355.39	61.616	-0.158683
356.22	61.483	-0.160843
357.05	61.349	-0.161677
357.89	61.213	-0.164072
358.72	61.075	-0.16747
359.55	60.935	-0.169461
360.39	60.792	-0.172455
361.22	60.647	-0.177108
362.05	60.498	-0.18024
362.89	60.346	-0.183832
363.72	60.191	-0.188024
364.56	60.032	-0.193413
365.39	59.868	-0.198802
366.23	59.7	-0.204192
367.06	59.527	-0.211446
367.89	59.349	-0.218675
368.72	59.164	-0.245509
369.56	58.939	-0.247305
370.39	58.751	-0.232934
371.23	58.55	-0.251497
372.06	58.331	-0.288554
372.89	58.071	-0.297605
373.73	57.834	-0.288623
374.56	57.589	-0.307831
375.39	57.323	-0.326946
376.23	57.043	-0.339521
377.06	56.756	-0.356627
377.89	56.451	-0.368263
378.73	56.141	-0.379641
379.56	55.817	-0.399398
380.39	55.478	-0.416265
381.22	55.126	-0.431138
382.06	54.758	-0.449102
382.89	54.376	-0.46988
383.72	53.978	-0.484431
384.56	53.567	-0.502395
385.39	53.139	-0.525904
386.22	52.694	-0.54012
387.06	52.237	-0.559281
387.89	51.76	-0.586145
388.72	51.264	-0.601796
389.56	50.755	-0.619162
390.39	50.23	-0.643373
391.22	49.687	-0.66506
392.05	49.126	-0.682036
392.89	48.548	-0.700599
393.72	47.956	-0.722892
394.55	47.348	-0.738323
395.39	46.723	-0.75988
396.22	46.079	-0.783735
397.05	45.422	-0.796988
397.88	44.756	-0.814458
398.71	44.07	-0.82515
399.55	43.378	-0.838323
400.38	42.67	-0.852695
401.22	41.954	-0.866467
402.05	41.223	-0.884337
402.88	40.486	-0.890361
403.71	39.745	-0.903012
404.54	38.987	-0.907186
405.38	38.23	-0.910778
406.21	37.466	-0.923494
407.04	36.697	-0.926506
407.87	35.928	-0.924551
408.71	35.153	-0.927545
409.54	34.379	-0.93012
410.37	33.609	-0.931325
411.2	32.833	-0.923952
412.04	32.066	-0.914371
412.87	31.306	-0.908383
413.71	30.549	-0.898802
414.54	29.805	-0.892771
415.37	29.067	-0.88253
416.2	28.34	-0.862874
417.04	27.626	-0.843713
417.87	26.931	-0.83012
418.7	26.248	-0.810778
419.54	25.577	-0.791018
420.37	24.927	-0.775904
421.2	24.289	-0.750898
422.04	23.673	-0.726946
422.87	23.075	-0.710241
423.7	22.494	-0.687952
424.53	21.933	-0.661677
425.37	21.389	-0.64012
426.2	20.864	-0.620482
427.03	20.359	-0.598193
427.86	19.871	-0.572455
428.7	19.403	-0.552096
429.53	18.949	-0.52994
430.37	18.518	-0.508383
431.2	18.1	-0.493976
432.03	17.698	-0.470659
432.87	17.314	-0.450898
433.7	16.945	-0.437349
434.53	16.588	-0.41988
435.36	16.248	-0.401198
436.2	15.918	-0.387425
437.03	15.601	-0.374096
437.86	15.297	-0.356287
438.7	15.006	-0.344311
439.53	14.722	-0.334337
440.36	14.451	-0.31988
441.19	14.191	-0.306587
442.03	13.939	-0.29521
442.86	13.698	-0.283735
443.69	13.468	-0.273653
444.53	13.241	-0.264072
445.36	13.027	-0.254819
446.19	12.818	-0.246988
447.02	12.617	-0.237725
447.86	12.421	-0.233533
448.69	12.227	-0.231928
449.52	12.036	-0.22515
450.36	11.851	-0.218563
451.19	11.671	-0.212048
452.02	11.499	-0.203614
452.85	11.333	-0.194611
453.69	11.174	-0.186826
454.52	11.021	-0.18012
455.35	10.875	-0.171687
456.18	10.736	-0.162874
457.02	10.603	-0.155689
457.85	10.476	-0.148795
458.68	10.356	-0.140719
459.52	10.241	-0.133533
460.35	10.133	-0.127108
461.18	10.03	-0.11976
462.02	9.933	-0.113772
462.85	9.84	-0.108434
463.68	9.753	-0.104819
464.51	9.666	-0.0976048
465.35	9.59	-0.0886228
466.18	9.518	-0.0849398
467.01	9.449	-0.0813253
467.84	9.383	-0.0771084
468.67	9.321	-0.0730539
469.51	9.261	-0.0670659
470.34	9.209	-0.0626506
471.17	9.157	-0.060241
472	9.109	-0.0556886
472.84	9.064	-0.0598802
473.67	9.009	-0.0518072
474.5	8.978	-0.0415663
475.33	8.94	-0.0437126
476.17	8.905	-0.0419162
477	8.87	-0.0403614
477.83	8.838	-0.0373494
478.66	8.808	-0.0353293
479.5	8.779	-0.0335329
480.33	8.752	-0.0319277
481.16	8.726	-0.0307229
481.99	8.701	-0.0289157
482.82	8.678	-0.0269461
483.66	8.656	-0.0263473
484.49	8.634	-0.0253012
485.32	8.614	-0.0240964
486.15	8.594	-0.0281437
486.99	8.567	-0.0215569
487.82	8.558	-0.0156627
488.65	8.541	-0.0198795
489.48	8.525	-0.0192771
490.31	8.509	-0.0185629
491.15	8.494	-0.0179641
491.98	8.479	-0.0174699
492.81	8.465	-0.0168675
493.64	8.451	-0.0161677
494.48	8.438	-0.0155689
495.31	8.425	-0.0150602
496.14	8.413	-0.0150602
496.97	8.4	-0.0144578
497.8	8.389	-0.0137725
498.64	8.377	-0.0137725
499.47	8.366	-0.013253
500.3	8.355	-0.013253
501.13	8.344	-0.0131737
501.97	8.333	-0.0125749
502.8	8.323	-0.0120482
503.63	8.313	-0.011976
504.47	8.303	-0.0113772
505.3	8.294	-0.0114458
506.13	8.284	-0.0120482
506.96	8.274	-0.0114458
507.79	8.265	-0.0107784
508.63	8.256	-0.0107784
509.46	8.247	-0.010241
510.29	8.239	-0.010241
511.12	8.23	-0.0101796
511.96	8.222	-0.0101796
512.79	8.213	-0.00963855
513.62	8.206	-0.00898204
514.46	8.198	-0.00958084
515.29	8.19	-0.00963855
516.12	8.182	-0.010241
516.95	8.173	-0.00963855
517.78	8.166	-0.00838323
518.62	8.159	-0.00838323
519.45	8.152	-0.00843373
520.28	8.145	-0.00903614
521.11	8.137	-0.00898204
521.95	8.13	-0.00838323
522.78	8.123	-0.00783133
523.61	8.117	-0.00778443
524.45	8.11	-0.00838323
525.28	8.103	-0.00843373
526.11	8.096	-0.00783133
526.94	8.09	-0.00783133
527.77	8.083	-0.00778443
528.61	8.077	-0.00718563
529.44	8.071	-0.00783133
530.27	8.064	-0.00778443
531.11	8.058	-0.00718563
531.94	8.052	-0.00662651
532.77	8.047	-0.00662651
533.6	8.041	-0.00722892
534.43	8.035	-0.00718563
535.27	8.029	-0.00658683
536.1	8.024	-0.0060241
536.93	8.019	-0.00662651
537.76	8.013	-0.00662651
538.59	8.008	-0.00598802
539.43	8.003	-0.00598802
540.26	7.998	-0.00662651
541.09	7.992	-0.00662651
541.92	7.987	-0.00538922
542.76	7.983	-0.00538922
543.59	7.978	-0.0060241
544.42	7.973	-0.00538922
545.26	7.969	-0.00479042
546.09	7.965	-0.00542169
546.92	7.96	-0.00542169
547.75	7.956	-0.00538922
548.59	7.951	-0.00538922
549.42	7.947	-0.00481928
550.25	7.943	-0.00479042
551.09	7.939	-0.00479042
551.92	7.935	-0.00481928
552.75	7.931	-0.00481928
553.58	7.927	-0.00481928
554.41	7.923	-0.00479042
555.25	7.919	-0.00479042
556.08	7.915	-0.00542169
556.91	7.91	-0.00481928
557.74	7.907	-0.00359281
558.58	7.904	-0.00419162
559.41	7.9	-0.00421687
560.24	7.897	-0.00361446
561.07	7.894	-0.00421687
561.9	7.89	-0.00419162
562.74	7.887	-0.00359281
563.57	7.884	-0.00361446
564.4	7.881	-0.00361446
565.23	7.878	-0.00361446
566.06	7.875	-0.00361446
566.89	7.872	-0.00299401
567.73	7.87	-0.00239521
568.56	7.868	-0.00301205
569.39	7.865	-0.00301205
570.22	7.863	-0.00301205
571.05	7.86	-0.00299401
571.89	7.858	-0.00239521
572.72	7.856	-0.00240964
573.55	7.854	-0.00301205
574.38	7.851	-0.00301205
575.21	7.849	-0.00239521
576.05	7.847	-0.00239521
576.88	7.845	-0.00240964
577.71	7.843	-0.00180723
578.54	7.842	-0.00180723
579.37	7.84	-0.00240964
580.2	7.838	-0.00180723
581.03	7.837	-0.0011976
581.87	7.836	-0.0011976
582.7	7.835	-0.00120482
583.53	7.834	-0.00120482
584.36	7.833	-0.00120482
585.19	7.832	-0.00120482
586.02	7.831	-0.0011976
586.86	7.83	-0.000598802
587.69	7.83	-0.00060241
588.52	7.829	-0.00120482
589.35	7.828	-0.00060241
590.18	7.828	0
591.01	7.828	0
591.84	7.828	-0.000598802
592.68	7.827	0
593.51	7.828	0.00060241
594.34	7.828	0
595.17	7.828	0.00060241
596	7.829	0.00120482
596.83	7.83	0.00060241
597.66	7.83	0.00060241
598.49	7.831	0.000598802
599.33	7.831	0.000598802
600.16	7.832	0.00180723
600.99	7.834	0.00180723
601.82	7.835	0.00180723
602.65	7.837	0.00180723
603.48	7.838	0.00180723
604.31	7.84	0.00180723
605.14	7.841	0.00180723
605.97	7.843	0.00299401
606.81	7.846	0.00239521
607.64	7.847	0.00240964
608.47	7.85	0.00240964
609.3	7.851	0.00180723
610.13	7.853	0.00301205
610.96	7.856	0.00301205
611.79	7.858	0.00240964
612.62	7.86	0.00301205
613.45	7.863	0.00361446
614.28	7.866	0.00361446
615.11	7.869	0.00359281
615.95	7.872	0.00359281
616.78	7.875	0.00421687
617.61	7.879	0.00361446
618.44	7.881	0.00361446
619.27	7.885	0.00421687
620.1	7.888	0.00361446
620.93	7.891	0.00361446
621.76	7.894	0.00361446
622.59	7.897	0.00421687
623.42	7.901	0.00419162
624.26	7.904	0.00419162
625.09	7.908	0.00421687
625.92	7.911	0.00421687
626.75	7.915	0.00481928
627.58	7.919	0.00421687
628.41	7.922	0.00421687
629.24	7.926	0.00421687
630.07	7.929	0.00060241
630.9	7.927	0.00481928
631.73	7.937	0.00421687
632.56	7.934	0.00361446
633.39	7.943	0.00843373
634.22	7.948	0.00542169
635.05	7.952	0.00419162
635.89	7.955	0.00419162
636.72	7.959	0.00421687
637.55	7.962	0.00481928
638.38	7.967	0.00481928
639.21	7.97	0.00120482
640.04	7.969	0.00481928
640.87	7.978	0.00722892
641.7	7.981	0.00421687
642.53	7.985	0.00421687
643.36	7.988	0.00421687
644.19	7.992	0.00481928
645.02	7.996	0.00421687
645.85	7.999	0.00481928
646.68	8.004	0.00479042
647.52	8.007	0.00421687
648.34	8.011	0.00484848
649.17	8.015	0.00479042
650.01	8.019	0.00479042
650.84	8.023	0
651.67	8.019	0.00424242
652.49	8.03	0.00542169
653.33	8.028	0.00481928
654.15	8.038	0.00848485
654.98	8.042	0.00481928
655.81	8.046	0.00538922
656.65	8.051	0.00481928
657.47	8.054	0.00424242
658.3	8.058	0.00479042
659.14	8.062	0.00481928
659.96	8.066	0.00545455
660.79	8.071	0.00481928
661.62	8.074	0.00481928
662.45	8.079	0.00542169
663.28	8.083	0.00542169
664.11	8.088	0.00481928
664.94	8.091	0.00481928
665.77	8.096	0.00542169
666.6	8.1	0.00481928
667.43	8.104	0.00542169
668.26	8.109	0.00542169
669.09	8.113	0.00481928
669.92	8.117	0.00481928
670.75	8.121	0.00542169
671.58	8.126	0.00542169
672.41	8.13	0.00542169
673.24	8.135	0.00542169
674.07	8.139	0.00538922
674.91	8.144	0.00542169
675.73	8.148	0.00545455
676.56	8.153	0.00542169
677.39	8.157	0.00542169
678.22	8.162	0.0060241
679.05	8.167	0.0060241
679.88	8.172	0.00542169
680.71	8.176	0.00542169
681.54	8.181	0.0060241
682.37	8.186	0.00542169
683.2	8.19	0.00542169
684.03	8.195	0.0060241
684.86	8.2	0.00542169
685.69	8.204	0.00542169
686.52	8.209	0.00542169
687.35	8.213	0.00481928
688.18	8.217	0.00542169
689.01	8.222	0.00542169
689.84	8.226	0.00542169
690.67	8.231	0.0060241
691.5	8.236	0.00606061
692.32	8.241	0.00542169
693.16	8.245	0.00479042
693.99	8.249	0.0060241
694.82	8.255	0.0060241
695.65	8.259	0.00542169
696.48	8.264	0.00542169
697.31	8.268	0.00484848
698.13	8.272	0.00545455
698.96	8.277	0.00542169
699.79	8.281	0.00542169
700.62	8.286	0.0060241
701.45	8.291	0.0060241
702.28	8.296	0.0060241
703.11	8.301	0.00481928
703.94	8.304	0.00421687
704.77	8.308	0.00481928
705.6	8.312	0.00542169
706.43	8.317	0.00481928
707.26	8.32	0.00484848
708.08	8.325	0.00542169
708.92	8.329	0.00481928
709.74	8.333	0.00545455
710.57	8.338	0.00481928
711.4	8.341	0.00421687
712.23	8.345	0.00481928
713.06	8.349	0.00481928
713.89	8.353	0.00481928
714.72	8.357	0.00481928
715.55	8.361	0.00542169
716.38	8.366	0.00484848
717.2	8.369	0.00424242
718.03	8.373	0.00421687
718.86	8.376	0.00421687
719.69	8.38	0.00481928
720.52	8.384	0.00421687
721.35	8.387	0.00421687
722.18	8.391	0.00481928
723.01	8.395	0.00481928
723.84	8.399	0.00481928
724.67	8.403	0.00421687
725.5	8.406	0.00421687
726.33	8.41	0.00481928
727.16	8.414	0.00481928
727.99	8.418	0.00421687
728.82	8.421	0.00421687
729.65	8.425	0.00481928
730.48	8.429	0.00484848
731.3	8.433	0.00484848
732.13	8.437	0.00361446
732.96	8.439	0.00421687
733.79	8.444	0.00481928
734.62	8.447	0.00421687
735.45	8.451	0.00542169
736.28	8.456	0.00481928
737.11	8.459	0.00421687
737.94	8.463	0.00421687
738.77	8.466	0.00481928
739.6	8.471	0.00481928
740.43	8.474	0.00424242
741.25	8.478	0.00484848
742.08	8.482	0.00481928
742.91	8.486	0.00421687
743.74	8.489	0.00421687
744.57	8.493	0.00542169
745.4	8.498	0.00542169
746.23	8.502	0.00542169
747.06	8.507	0.00481928
747.89	8.51	0.00424242
748.71	8.514	0.00484848
749.54	8.518	0.00481928
750.37	8.522	0.00481928
751.2	8.526	0.00481928
752.03	8.53	0.00481928
752.86	8.534	0.00481928
753.69	8.538	0.00545455
754.51	8.543	0.00545455
755.34	8.547	0.00542169
756.17	8.552	0.00542169
757	8.556	0.00421687
757.83	8.559	0.00481928
758.66	8.564	0.0060241
759.49	8.569	0.00545455
760.31	8.573	0.00545455
761.14	8.578	0.00538922
761.98	8.582	0.00481928
762.8	8.586	0.00484848
763.63	8.59	0.00542169
764.46	8.595	0.00662651
765.29	8.601	0.00606061
766.11	8.605	0.00542169
766.95	8.61	0.0060241
767.77	8.615	-0.00363636
768.6	8.604	0.00783133
769.43	8.628	0.0156627
770.26	8.63	0.00301205
771.09	8.633	0.00481928
771.92	8.638	0.00542169
772.75	8.642	0.00481928
773.58	8.646	0.00542169
774.41	8.651	0.0060241
775.24	8.656	0.00606061
776.06	8.661	0.00606061
776.89	8.666	0.00662651
777.72	8.672	0.0060241
778.55	8.676	0.00542169
779.38	8.681	0.00606061
780.2	8.686	0.00606061
781.03	8.691	0.00240964
781.86	8.69	0.00662651
782.69	8.702	0.0108434
783.52	8.708	0.00662651
784.35	8.713	0.00662651
785.18	8.719	0.00666667
786	8.724	0.00666667
786.83	8.73	0.00722892
787.66	8.736	0.00722892
788.49	8.742	0.00722892
789.32	8.748	0.0060241
790.15	8.752	0.0060241
790.98	8.758	0.00787879
791.8	8.765	0.00787879
792.63	8.771	0.00722892
793.46	8.777	0.00727273
794.28	8.783	0.00727273
795.11	8.789	0.00722892
795.94	8.795	0.00783133
796.77	8.802	0.00843373
797.6	8.809	0.00787879
798.42	8.815	0.00731707
